# Supplementary material for: Exposure Type and Duration Determine Ecotoxicological Effects of Cyanobacteria Anatoxins on the Benthic Amphipod Hyalella azteca
Source: Toxins (Basel). 2025 Nov 7;17(11):554. doi: 10.3390/toxins17110554 (PMC12655909; doi:10.3390/toxins17110554)
Supplement: Supplementary file 1 [file toxins-17-00554-s001.zip]

Archive with 1 entries (1 files):
- toxins-3923270-supplementary.pdf
